# Supplementary material for: Acute Toxicity of Carbon Nanotubes, Carbon Nanodots, and Cell-Penetrating Peptides to Freshwater Cyanobacteria
Source: Toxins (Basel). 2025 Apr 1;17(4):172. doi: 10.3390/toxins17040172 (PMC12031272; doi:10.3390/toxins17040172)
Supplement: Supplementary file 1 [file toxins-17-00172-s001.zip]

Archive with 1 entries (1 files):
- toxins-3484123-supplementary.pdf
